# Supplementary material for: Screening of Klebsiella pneumoniae subsp. pneumoniae Strains with Multi-Drug Resistance and Virulence Profiles Isolated from an Italian Hospital between 2020 and 2023
Source: Antibiotics (Basel). 2024 Jun 15;13(6):561. doi: 10.3390/antibiotics13060561 (PMC11200418; doi:10.3390/antibiotics13060561)
Supplement: Supplementary file 1 [file antibiotics-13-00561-s001.zip]

Archive with 1 entries (1 files):
- antibiotics-3029204-supplementary.pdf
